# Supplementary material for: Bird Richness and Abundance in Urban Areas: Simulation-Based Conservation Strategies for an Italian Town
Source: Biology (Basel). 2025 Jan 6;14(1):37. doi: 10.3390/biology14010037 (PMC11762845; doi:10.3390/biology14010037)
Supplement: Supplementary file 1 [file biology-14-00037-s001.zip]

Archive with 1 entries (1 files):
- biology-3387745-supplementary.pdf
